# Supplementary material for: Economic Assessment of Supercritical CO2 Extraction of Waxes as Part of a Maize Stover Biorefinery
Source: Int J Mol Sci. 2015 Jul 31;16(8):17546–64. doi: 10.3390/ijms160817546 (PMC4581208; doi:10.3390/ijms160817546)
Supplement: Supplementary file 1 [file ijms-16-17546-s001.zip]

Archive with 3 entries (2 files):
- ijms-89052-Supplementary Information/
- ijms-89052-Supplementary Information/ijms-89052-Supplementary Information.pdf
- ijms-89052-Supplementary Information/ijms-89052-Table S3.xlsx
