# Supplementary material for: Economic Assessment of Supercritical CO2 Extraction of Waxes as Part of a Maize Stover Biorefinery
Source: Int J Mol Sci. 2015 Jul 31;16(8):17546–64. doi: 10.3390/ijms160817546 (PMC4581208; doi:10.3390/ijms160817546)
Supplement: Supplementary file 1 [file ijms-16-17546-s001.zip › ijms-89052-Supplementary Information/ijms-89052-Table S3.xlsx]

## Sheet: maze leaf pellets
Costings	CUT CO2 Pump						CUT CO2 Heater			heat capacity	17.4	Mj kg-1	CUT CO2 refridg
	extraction pressure	400	bar				delta T	61	oK				delta T	16	oK
name	extraction temp	65	oC	kj	2.79316e+06		Cp	0.88	kj kg-1 K-1				Cp	0.846	kj kg-1 K-1
fixed capital investment	enthalpy	314.11	kj kg-1	kw	775.878		Mass	8892.3	kg h-1	mass need	54.8665	kg run-1	Mass	8892.3	kg h-1
Operational labour costs	loading	396	kg								0.0548665	tonne run-1	COP 20	0.08
Raw Material Costs	flowrate	22.4553	kg kg-1h-1				Q 50 % effeciency	954677	kj h-1		651.814	tonne year -1	COP 4	0.15
Cost of waste								954.677	Mj h-1				Q	225687	kj h-1
Cost of utilities	cost electricity	0.112	euro per kwh	cost	86.8983								power	62.6907
	euro	tonne	hour										cost	7.02136
	abbreviation	value	unit	units per year	lower	upper	cost per year
	FCI	1400000	1	n/a			n/a
	COL	3	hour	15840			47520	tonne per extract	time per extract	tonne year	extracts a year
Cost of manufacture	CRM	55.92	tonne	4704.48	29.47	78.76	263075	0.396	0.666667	4704.48	11880
	CWT	0					0
	CUT	93.9197	hour	7920			743844
	CUT CO2 Pump	86.8983	hour	7920			688235
	CUT CO2 Heater	0.0548665	tonne hr maze	7920			434.543
	CUT CO2 refridg	7.02136	hour	7920			55609.2
	COM	1.76024e+06	year	1
	wax year	81.858
									units
	COM per tonne biomass	374.162	euro tonne-1				extract yield	0.0174	%/100
	COM per tonne wax	21503.6	euro tonne-1				wax per run kg	6.8904	kg run-1
	COM per kg wax	21.5036	euro kg-1				kg year	81858	kg year-1
							tonne year	81.858	tonne year-1
	tonnes for combustion	3970.81	tonne year-1
	tonnes for combustion	0.334243	tonne run-1
	kg for combustion	334.243	kg run-1
	energy	5815.83	Mj
	power	2423.26	kwh				adjust COM tonne bio 27	189.113	euro tonne-1
	cash generated 27 %ef	73.2795	euro run-1				adjust COM tonne bio 43	79.4545	euro tonne-1
	cash generated 43 %ef	116.704	euro run-1				adjust COM tonne wax 27	10868.6	euro tonne-1
	cash per tonne maze 27	185.049	euro tonne-1				adjust COM tonne wax 43	4566.35	euro tonne-1
	cash per tonne maze 43	294.708	euro tonne-1				adjust COM kg wax 27	10.8686	euro kg-1
	cash per kg wax 27	10.635					adjust COM kg wax 43	4.56635	euro kg-1
	cash per kg wax 43	16.9372

## Sheet: maze leaf
Costings	CUT CO2 Pump						CUT CO2 Heater			heat capacity	17.4	Mj kg-1	CUT CO2 refridg
	extraction pressure	400	bar				delta T	61	oK				delta T	16	oK
name	extraction temp	65	oC	kj	931053		Cp	0.88	kj kg-1 K-1				Cp	0.846	kj kg-1 K-1
fixed capital investment	enthalpy	314.11	kj kg-1	kw	258.626		Mass	2964.1	kg h-1	mass need	18.2888	kg run-1	Mass	2964.1	kg h-1
Operational labour costs	loading	132	kg								0.0182888	tonne run-1	COP 20	0.08
Raw Material Costs	flowrate	22.4553	kg kg-1h-1				Q 50 % effeciency	318226	kj h-1		217.271	tonne year -1	COP 4	0.15
Cost of waste		0						318.226	Mj h-1				Q	75228.9	kj h-1
Cost of utilities	cost electricity	0.112	euro per kwh	cost	28.9661								power	20.8969
	euro	tonne	hour										cost	2.34045
	abbreviation	value	unit	units per year	lower	upper	cost per year
	FCI	1400000	1	n/a			n/a
	COL	3	hour	15840			47520	tonne per extract	time per extract	tonne year	extracts a year
Cost of manufacture	CRM	55.92	tonne	1568.16	29.47	78.76	87691.5	0.132	0.666667	1568.16	11880
	CWT	0					0
	CUT	31.3066	hour	7920			247948
	CUT CO2 Pump	28.9661	hour	7920			229412
	CUT CO2 Heater	0.0182888	tonne hr maze	7920			144.848
	CUT CO2 refridg	2.34045	hour	7920			18536.4
	COM	934566	year	1
	wax year	27.286
									units
	COM per tonne biomass	595.964	euro tonne-1				extract yield	0.0174	%/100
	COM per tonne wax	34250.8	euro tonne-1				wax per run kg	2.2968	kg run-1
	COM per kg wax	34.2508	euro kg-1				kg year	27286	kg year-1
							tonne year	27.286	tonne year-1
	tonnes for combustion	1323.6	tonne year-1
	tonnes for combustion	0.111414	tonne run-1
	kg for combustion	111.414	kg run-1
	energy	1938.61	Mj
	power	807.754	kwh				adjust COM tonne bio 27	410.914	euro tonne-1
	cash generated 27 %ef	24.4265	euro run-1				adjust COM tonne bio 43	301.256	euro tonne-1
	cash generated 43 %ef	38.9014	euro run-1				adjust COM tonne wax 27	23615.8	euro tonne-1
	cash per tonne maze 27	185.049	euro tonne-1				adjust COM tonne wax 43	17313.5	euro tonne-1
	cash per tonne maze 43	294.708	euro tonne-1				adjust COM kg wax 27	23.6158	euro kg-1
	cash per kg wax 27	10.635					adjust COM kg wax 43	17.3135	euro kg-1
	cash per kg wax 43	16.9372

## Sheet: maze stover pellets
Costings	CUT CO2 Pump						CUT CO2 Heater			heat capacity	17.4	Mj kg-1	CUT CO2 refridg
	extraction pressure	400	bar				delta T	61	oK				delta T	16	oK
name	extraction temp	65	oC	kj	2.79316e+06		Cp	0.88	kj kg-1 K-1				Cp	0.846	kj kg-1 K-1
fixed capital investment	enthalpy	314.11	kj kg-1	kw	775.878		Mass	8892.3	kg h-1	mass need	54.8665	kg run-1	Mass	8892.3	kg h-1
Operational labour costs	loading	396	kg								0.0548665	tonne run-1	COP 20	0.08
Raw Material Costs	flowrate	22.4553	kg kg-1h-1				Q 50 % effeciency	954677	kj h-1		651.814	tonne year -1	COP 4	0.15
Cost of waste		0						954.677	Mj h-1				Q	225687	kj h-1
Cost of utilities	cost electricity	0.112	euro per kwh	cost	86.8983								power	62.6907
	euro	tonne	hour										cost	7.02136
	abbreviation	value	unit	units per year	lower	upper	cost per year
	FCI	1400000	1	n/a			n/a
	COL	3	hour	15840			47520	tonne per extract	time per extract	tonne year	extracts a year
Cost of manufacture	CRM	55.92	tonne	4704.48	29.47	78.76	263075	0.396	0.666667	4704.48	11880
	CWT	0					0
	CUT	93.9197	hour	7920			743844
	CUT CO2 Pump	86.8983	hour	7920			688235
	CUT CO2 Heater	0.0548665	tonne hr maze	7920			434.543
	CUT CO2 refridg	7.02136	hour	7920			55609.2
	COM	1.76024e+06	year	1
	wax year	30.8238
									units
	COM per tonne biomass	374.162	euro tonne-1				extract yield	0.006552	%/100
	COM per tonne wax	57106.6	euro tonne-1				wax per run kg	2.59459	kg run-1
	COM per kg wax	57.1066	euro kg-1				kg year	30823.8	kg year-1
							tonne year	30.8238	tonne year-1
	tonnes for combustion	4021.84	tonne year-1
	tonnes for combustion	0.338539	tonne run-1
	kg for combustion	338.539	kg run-1
	energy	5890.58	Mj
	power	2454.41	kwh				adjust COM tonne bio 27	186.735	euro tonne-1
	cash generated 27 %ef	74.2213	euro run-1				adjust COM tonne bio 43	75.6668	euro tonne-1
	cash generated 43 %ef	118.204	euro run-1				adjust COM tonne wax 27	28500.4	euro tonne-1
	cash per tonne maze 27	187.427	euro tonne-1				adjust COM tonne wax 43	11548.7	euro tonne-1
	cash per tonne maze 43	298.496	euro tonne-1				adjust COM kg wax 27	28.5004	euro kg-1
	cash per kg wax 27	28.6061					adjust COM kg wax 43	11.5487	euro kg-1
	cash per kg wax 43	45.5579

## Sheet: maze stover
Costings	CUT CO2 Pump						CUT CO2 Heater			heat capacity	17.4	Mj kg-1	CUT CO2 refridg
	extraction pressure	400	bar				delta T	61	oK				delta T	16	oK
name	extraction temp	65	oC	kj	931053		Cp	0.88	kj kg-1 K-1				Cp	0.846	kj kg-1 K-1
fixed capital investment	enthalpy	314.11	kj kg-1	kw	258.626		Mass	2964.1	kg h-1	mass need	18.2888	kg run-1	Mass	2964.1	kg h-1
Operational labour costs	loading	132	kg								0.0182888	tonne run-1	COP 20	0.08
Raw Material Costs	flowrate	22.4553	kg kg-1h-1				Q 50 % effeciency	318226	kj h-1		217.271	tonne year -1	COP 4	0.15
Cost of waste		0						318.226	Mj h-1				Q	75228.9	kj h-1
Cost of utilities	cost electricity	0.112	euro per kwh	cost	28.9661								power	20.8969
	euro	tonne	hour										cost	2.34045
	abbreviation	value	unit	units per year	lower	upper	cost per year
	FCI	1400000	1	n/a			n/a
	COL	3	hour	15840			47520	tonne per extract	time per extract	tonne year	extracts a year
Cost of manufacture	CRM	55.92	tonne	1568.16	29.47	78.76	87691.5	0.132	0.666667	1568.16	11880
	CWT	0					0
	CUT	31.3066	hour	7920			247948
	CUT CO2 Pump	28.9661	hour	7920			229412
	CUT CO2 Heater	0.0182888	tonne hr maze	7920			144.848
	CUT CO2 refridg	2.34045	hour	7920			18536.4
	COM	934566	year	1
	wax year	10.2746
									units
	COM per tonne biomass	595.964	euro tonne-1				extract yield	0.006552	%/100
	COM per tonne wax	90959	euro tonne-1				wax per run kg	0.864864	kg run-1
	COM per kg wax	90.959	euro kg-1				kg year	10274.6	kg year-1
							tonne year	10.2746	tonne year-1
	tonnes for combustion	1340.61	tonne year-1
	tonnes for combustion	0.112846	tonne run-1
	kg for combustion	112.846	kg run-1
	energy	1963.53	Mj
	power	818.136	kwh				adjust COM tonne bio 27	408.536	euro tonne-1
	cash generated 27 %ef	24.7404	euro run-1				adjust COM tonne bio 43	297.468	euro tonne-1
	cash generated 43 %ef	39.4014	euro run-1				adjust COM tonne wax 27	62352.9	euro tonne-1
	cash per tonne maze 27	187.427	euro tonne-1				adjust COM tonne wax 43	45401.1	euro tonne-1
	cash per tonne maze 43	298.496	euro tonne-1				adjust COM kg wax 27	62.3529	euro kg-1
	cash per kg wax 27	28.6061					adjust COM kg wax 43	45.4011	euro kg-1
	cash per kg wax 43	45.5579

## Sheet: sensitivity 
	COM kg-1 wax	difference
Current COM	21.5036	0
10% increase FCI	21.9825	-0.478878
10% decrease FCI	21.0247	0.478878
10% increase COL per hour	21.6621	-0.158481
10% decrease COL per hour	21.3451	0.158481
10% increase CRM per tonne	21.8989	-0.395297
10% decrease CRM per tonne	21.1083	0.395297
10% increase in electricty cost	22.6213	-1.1177
10% decrease in electrity cost	20.3859	1.1177
Current COM	21.5036	0
10% increase FCI	-0.478878
10% decrease FCI	0.478878
10% increase COL per hour	-0.158481
10% decrease COL per hour	0.158481
10% increase CRM per tonne	-0.395297
10% decrease CRM per tonne	0.395297
10% increase in electricty cost	-1.1177
10% decrease in electrity cost	1.1177
